# Supplementary material for: Assessment of Knowledge, Stigmatizing Attitudes and Health-Seeking Behaviors Regarding Hepatitis B Virus Infection in a Pharmacy and Community Setting in Sierra Leone: A Cross-Sectional Study
Source: Healthcare (Basel). 2023 Jan 6;11(2):177. doi: 10.3390/healthcare11020177 (PMC9859485; doi:10.3390/healthcare11020177)
Supplement: Supplementary file 1 [file healthcare-11-00177-s001.zip]

Archive with 1 entries (1 files):
- healthcare-2053462-supplementary.pdf
